# Supplementary material for: Genome graphs reveal the importance of structural variation in Mycobacterium tuberculosis evolution and drug resistance
Source: bioRxiv. 2025 May 7:2025.05.07.652570. Preprint. [Version 1] doi: 10.1101/2025.05.07.652570 (PMC12247764; doi:10.1101/2025.05.07.652570)
Supplement: Supplement 2 [file media-2.zip]

Archive with 7 entries (6 files):
- Supplementary_Data/
- Supplementary_Data/Supplementary_Data_1.xlsx
- Supplementary_Data/Supplementary_Data_2.csv
- Supplementary_Data/Supplementary_Data_3.csv
- Supplementary_Data/Supplementary_Data_6.csv
- Supplementary_Data/Supplementary_Data_4.csv
- Supplementary_Data/Supplementary_Data_5.csv
